# Supplementary material for: Colonic Mucosal Immune Activation in Mice with Ovalbumin-Induced Allergic Airway Disease: Association between Allergic Airway Disease and Irritable Bowel Syndrome
Source: Int J Mol Sci. 2021 Dec 24;23(1):181. doi: 10.3390/ijms23010181 (PMC8745416; doi:10.3390/ijms23010181)
Supplement: Supplementary file 1 [file ijms-23-00181-s001.zip]

Archive with 1 entries (1 files):
- ijms-1483837-supplementary.pdf
